# Supplementary material for: Structural analysis of social behavior: Using cluster analysis to examine personality profile associated with diabetes onset
Source: PLoS One. 2025 May 9;20(5):e0315895. doi: 10.1371/journal.pone.0315895 (PMC12063907; doi:10.1371/journal.pone.0315895)
Supplement: S1 Data — (XLSX) [file pone.0315895.s003.xlsx]

## Sheet: Foglio1
Cod	patologia	sesso	età	conchiviive	istruzione	sasb1	sasb2	sasb3	sasb4	sasb5	sasb6	sasb7	sasb8	vivesolo	eta_cat	istruz_cat	QCL_1
1	1	1	86	2	3	3	5	6	5	6	2	1	1	0	1	0	1
2	1	2	77	2	3	3	6	6	3	4	0	0	2	0	1	0	1
3	1	1	77	2	3	2	7	8	8	4	2	0	0	0	1	0	1
4	1	1	74	2	3	2	4	3	6	4	2	2	2	0	1	0	2
5	1	1	71	2	3	4	6	6	6	2	0	0	1	0	1	0	1
6	1	2	67	4	3	4	7	7	6	5	1	0	1	0	1	0	1
7	1	2	67	4	3	4	7	7	6	5	1	1	1	0	1	0	1
8	1	1	64	4	3	4	7	6	3	3	0	2	3	0	0	0	1
9	1	1	99	2	4	4	6	7	7	5	4	2	2	0	1	0	1
10	1	1	99	1	4	4	8	9	6	7	1	1	3	1	1	0	1
11	1	1	87	2	4	4	8	8	6	5	1	1	0	0	1	0	1
12	1	1	77	2	4	4	6	6	6	6	1	1	1	0	1	0	1
13	1	1	77	2	4	4	8	7	5	4	1	0	2	0	1	0	1
14	1	2	76	3	4	5	7	6	4	5	0	2	1	0	1	0	1
15	1	1	75	2	4	5	7	5	3	5	0	3	3	0	1	0	1
16	1	1	75	2	4	2	5	5	2	5	1	0	1	0	1	0	1
17	1	1	74	2	4	6	4	7	6	6	3	3	4	0	1	0	2
18	1	2	72	2	4	0	0	0	0	0	0	0	0	0	1	0	2
19	1	1	72	2	4	5	8	5	7	5	1	1	1	0	1	0	1
20	1	2	72	2	4	5	7	7	6	5	1	2	1	0	1	0	1
21	1	2	70	4	4	5	7	7	7	6	1	1	1	0	1	0	1
22	1	2	70	2	4	4	6	7	5	4	0	1	1	0	1	0	1
23	1	1	70	2	4	6	7	6	6	6	2	2	1	0	1	0	1
24	1	2	70	2	4	4	8	7	6	5	0	0	2	0	1	0	1
25	1	2	69	2	4	3	6	5	4	3	0	0	0	0	1	0	1
26	1	1	69	2	4	4	7	6	6	6	1	2	4	0	1	0	1
27	1	1	69	2	4	4	7	6	6	6	1	2	4	0	1	0	1
28	1	1	65	4	4	4	4	5	4	4	0	1	3	0	1	0	2
29	1	1	65	2	4	0	0	0	0	0	0	0	0	0	1	0	2
30	1	2	65	2	4	3	8	7	5	5	1	0	1	0	1	0	1
31	1	2	64	2	4	4	5	4	6	4	5	5	3	0	0	0	2
32	1	2	64	2	4	7	6	5	5	4	0	1	3	0	0	0	1
33	1	1	64	2	4	6	7	8	7	7	2	1	2	0	0	0	1
34	1	2	64	2	4	5	7	8	6	4	0	2	2	0	0	0	1
35	1	1	63	2	4	4	8	6	9	7	0	0	0	0	0	0	1
36	1	1	63	2	4	3	9	8	6	6	0	0	0	0	0	0	1
37	1	2	62	2	4	2	5	5	4	5	5	2	3	0	0	0	2
38	1	2	62	2	4	2	5	5	4	5	5	3	3	0	0	0	2
39	1	1	62	1	4	2	3	4	5	6	2	1	6	1	0	0	2
40	1	2	61	2	4	2	4	2	3	4	2	1	1	0	0	0	2
41	1	2	61	1	4	6	6	6	7	6	3	1	4	1	0	0	1
42	1	2	60	2	4	5	5	4	4	6	2	4	6	0	0	0	2
43	1	2	60	2	4	2	3	3	2	6	3	3	4	0	0	0	2
44	1	2	60	2	4	4	5	7	3	2	0	0	1	0	0	0	1
45	1	1	60	2	4	5	9	7	7	6	1	1	1	0	0	0	1
46	1	1	60	2	4	6	7	7	6	6	2	3	4	0	0	0	1
47	1	1	60	2	4	3	8	8	7	7	1	1	2	0	0	0	1
48	1	2	59	4	4	4	6	7	7	7	0	1	0	0	0	0	1
49	1	2	59	2	4	5	7	7	6	4	1	0	1	0	0	0	1
50	1	2	59	2	4	4	5	7	7	7	2	1	1	0	0	0	1
51	1	2	59	1	4	3	7	5	7	5	0	1	2	1	0	0	1
52	1	2	58	4	4	3	4	6	5	5	1	1	0	0	0	0	1
53	1	2	58	4	4	2	4	2	7	8	5	4	1	0	0	0	2
54	1	2	58	3	4	1	4	3	4	4	4	2	2	0	0	0	2
55	1	1	58	2	4	3	5	4	6	7	3	4	5	0	0	0	2
56	1	2	58	2	4	1	7	8	6	5	0	0	0	0	0	0	1
57	1	2	57	1	4	4	5	5	5	4	1	4	3	1	0	0	2
58	1	2	56	2	4	3	6	6	5	3	0	0	0	0	0	0	1
59	1	1	55	2	4	2	6	6	6	7	3	2	2	0	0	0	1
60	1	1	55	2	4	2	6	6	6	7	3	3	2	0	0	0	2
61	1	2	55	2	4	3	6	6	4	5	1	1	1	0	0	0	1
62	1	2	55	2	4	1	7	8	5	3	1	2	1	0	0	0	1
63	1	2	55	2	4	4	6	8	7	7	1	2	4	0	0	0	1
64	1	1	54	2	4	5	6	4	5	5	4	5	4	0	0	0	2
65	1	1	54	2	4	4	7	5	7	5	1	3	3	0	0	0	1
66	1	1	54	2	4	2	8	6	8	6	0	4	2	0	0	0	1
67	1	1	54	2	4	4	7	7	7	7	2	0	2	0	0	0	1
68	1	2	54	1	4	6	6	6	5	4	2	0	5	1	0	0	1
69	1	1	53	2	4	3	4	5	6	6	5	4	3	0	0	0	2
70	1	2	53	2	4	4	6	6	5	6	1	2	2	0	0	0	1
71	1	2	53	2	4	5	7	6	7	4	1	2	3	0	0	0	1
72	1	1	53	1	4	3	4	5	6	6	5	4	3	1	0	0	2
73	1	2	52	4	4	4	8	7	7	8	0	0	3	0	0	0	1
74	1	1	52	2	4	4	5	7	5	5	2	3	3	0	0	0	2
75	1	1	52	2	4	4	5	5	6	5	3	3	3	0	0	0	2
76	1	2	52	2	4	4	6	4	4	5	1	3	2	0	0	0	2
77	1	2	52	2	4	4	7	6	6	2	0	3	0	0	0	0	1
78	1	1	52	2	4	6	7	8	5	7	2	3	5	0	0	0	1
79	1	2	51	4	4	4	7	7	8	6	2	1	1	0	0	0	1
80	1	1	51	2	4	4	4	5	4	7	1	1	1	0	0	0	1
81	1	2	51	2	4	3	7	7	5	5	0	0	4	0	0	0	1
82	1	2	51	2	4	3	5	5	6	5	1	4	2	0	0	0	2
83	1	1	51	2	4	5	6	6	8	7	5	1	3	0	0	0	1
84	1	1	51	1	4	4	8	9	7	7	0	1	2	1	0	0	1
85	1	1	50	2	4	3	6	6	8	5	3	3	4	0	0	0	2
86	1	1	50	2	4	2	6	6	7	6	0	0	0	0	0	0	1
87	1	2	50	2	4	4	4	5	4	4	4	3	5	0	0	0	2
88	1	2	50	2	4	4	7	6	5	3	0	0	2	0	0	0	1
89	1	1	50	2	4	6	7	7	7	6	2	2	3	0	0	0	1
90	1	1	50	2	4	6	8	8	5	6	3	0	3	0	0	0	1
91	1	1	49	2	4	4	7	5	7	7	0	0	1	0	0	0	1
92	1	1	49	2	4	4	8	7	6	7	0	1	2	0	0	0	1
93	1	2	49	2	4	5	9	7	4	4	0	0	1	0	0	0	1
94	1	2	48	4	4	5	5	5	4	4	0	1	3	0	0	0	1
95	1	2	48	4	4	2	7	8	5	3	2	1	1	0	0	0	1
96	1	1	48	2	4	4	3	3	5	5	4	4	4	0	0	0	2
97	1	2	48	2	4	2	6	5	7	6	4	3	3	0	0	0	2
98	1	2	48	2	4	5	7	5	6	6	1	0	2	0	0	0	1
99	1	2	48	2	4	4	9	8	6	5	1	1	0	0	0	0	1
100	1	1	48	1	4	3	7	5	8	6	1	1	2	1	0	0	1
101	1	1	47	2	4	7	4	3	3	3	2	0	3	0	0	0	2
102	1	1	47	2	4	2	8	8	7	3	0	0	0	0	0	0	1
103	1	1	47	2	4	6	7	8	6	7	0	0	2	0	0	0	1
104	1	1	47	2	4	6	7	7	5	7	2	2	2	0	0	0	1
105	1	2	47	1	4	2	5	5	6	5	1	2	3	1	0	0	2
106	1	2	46	2	4	5	6	6	4	5	3	1	3	0	0	0	2
107	1	2	46	2	4	2	8	7	7	7	0	0	0	0	0	0	1
108	1	2	46	1	4	6	7	8	8	7	1	0	2	1	0	0	1
109	1	2	45	2	4	4	7	6	6	4	1	0	1	0	0	0	1
110	1	1	44	2	4	3	6	7	4	5	0	1	0	0	0	0	1
111	1	2	44	2	4	5	9	9	4	1	1	0	0	0	0	0	1
112	1	1	44	2	4	4	6	7	6	7	2	1	4	0	0	0	1
113	1	1	44	1	4	4	6	7	6	7	2	1	4	1	0	0	1
114	1	1	43	2	4	3	6	7	4	4	0	2	1	0	0	0	1
115	1	1	43	1	4	4	6	7	7	6	0	0	2	1	0	0	1
116	1	2	42	2	4	4	7	7	7	5	1	2	1	0	0	0	1
117	1	2	40	2	4	4	2	3	4	7	7	3	4	0	0	0	2
118	1	2	40	2	4	6	8	8	5	4	1	2	2	0	0	0	1
119	1	2	39	1	4	5	7	8	6	4	1	1	5	1	0	0	1
120	1	1	38	2	4	3	5	8	5	5	0	2	0	0	0	0	1
121	1	2	38	2	4	3	5	5	6	4	0	0	0	0	0	0	1
122	1	1	38	1	4	4	6	6	7	8	0	1	2	1	0	0	1
123	1	2	37	3	4	2	3	2	6	8	6	4	3	0	0	0	2
124	1	1	36	2	4	3	7	6	6	6	2	2	3	0	0	0	1
125	1	2	36	2	4	4	7	5	4	5	1	0	2	0	0	0	1
126	1	1	35	2	4	5	7	7	6	6	2	3	5	0	0	0	1
127	1	2	35	2	4	5	6	7	7	5	1	0	2	0	0	0	1
128	1	1	33	1	4	4	7	5	6	6	1	2	2	1	0	0	1
129	1	1	33	1	4	4	6	7	7	6	1	1	1	1	0	0	1
130	1	1	32	2	4	5	6	5	5	4	1	0	3	0	0	0	1
131	1	1	32	2	4	4	7	8	7	5	0	0	2	0	0	0	1
132	1	2	32	1	4	7	7	5	6	7	2	6	8	1	0	0	2
133	1	2	31	2	4	6	7	5	5	5	1	1	3	0	0	0	1
134	1	2	31	2	4	4	6	8	6	6	1	3	1	0	0	0	1
135	1	1	83	2	5	3	7	6	7	8	3	3	3	0	1	0	1
136	1	1	77	2	5	4	8	8	7	6	3	2	2	0	1	0	1
137	1	2	77	1	5	5	7	7	7	6	1	1	1	1	1	0	1
138	1	1	74	2	5	2	4	3	6	4	2	2	2	0	1	0	2
139	1	1	68	2	5	3	6	6	7	5	0	1	0	0	1	0	1
140	1	2	64	3	5	3	7	6	5	4	0	0	2	0	0	0	1
141	1	1	63	2	5	2	6	6	5	3	0	0	1	0	0	0	1
142	1	1	62	2	5	3	6	6	7	5	0	1	0	0	0	0	1
143	1	2	62	2	5	4	3	4	5	5	5	3	3	0	0	0	2
144	1	2	61	2	5	3	7	7	4	5	1	3	1	0	0	0	1
145	1	1	61	2	5	6	7	6	6	7	2	1	3	0	0	0	1
146	1	2	59	2	5	4	6	6	5	6	3	3	4	0	0	0	2
147	1	1	59	2	5	3	8	8	8	6	2	1	2	0	0	0	1
148	1	1	59	2	5	3	8	8	8	6	2	1	2	0	0	0	1
149	1	1	59	1	5	5	8	7	6	7	1	1	3	1	0	0	1
150	1	2	58	2	5	4	6	5	6	4	1	2	3	0	0	0	1
151	1	1	58	2	5	6	8	6	7	6	3	0	4	0	0	0	1
152	1	2	57	3	5	4	7	7	7	6	1	2	2	0	0	0	1
153	1	2	57	2	5	2	2	3	5	5	1	3	3	0	0	0	2
154	1	1	57	2	5	7	8	7	8	8	7	8	8	0	0	0	2
155	1	2	57	2	5	3	9	7	5	6	0	0	0	0	0	0	1
156	1	2	56	1	5	4	6	7	7	5	1	1	2	1	0	0	1
157	1	1	55	2	5	4	2	2	3	4	7	7	3	0	0	0	2
158	1	2	55	2	5	3	6	5	5	4	1	0	1	0	0	0	1
159	1	2	54	2	5	1	6	6	6	7	1	1	1	0	0	0	1
160	1	2	54	2	5	3	6	6	7	3	0	1	2	0	0	0	1
161	1	1	54	2	5	4	7	7	6	7	1	3	2	0	0	0	1
162	1	1	54	2	5	5	7	7	6	6	2	3	5	0	0	0	1
163	1	2	53	3	5	3	3	3	5	5	5	5	6	0	0	0	2
164	1	1	53	2	5	4	5	5	5	5	1	2	1	0	0	0	1
165	1	2	53	2	5	2	1	1	3	2	4	5	3	0	0	0	2
166	1	2	53	2	5	2	7	8	5	6	1	2	1	0	0	0	1
167	1	2	53	2	5	5	4	5	5	4	5	4	5	0	0	0	2
168	1	2	53	1	5	4	8	7	6	6	2	0	2	1	0	0	1
169	1	2	52	4	5	4	6	6	7	6	0	1	1	0	0	0	1
170	1	2	52	2	5	4	3	5	6	7	3	2	2	0	0	0	2
171	1	2	52	2	5	2	5	6	6	5	2	1	2	0	0	0	1
172	1	2	52	2	5	5	7	6	6	6	2	2	2	0	0	0	1
173	1	1	51	2	5	5	5	4	6	7	2	1	4	0	0	0	2
174	1	1	50	3	5	2	3	2	4	4	3	2	1	0	0	0	2
175	1	1	50	2	5	4	6	5	5	3	0	0	3	0	0	0	1
176	1	1	50	2	5	4	2	4	5	6	8	8	9	0	0	0	2
177	1	1	50	2	5	4	2	4	5	6	8	8	9	0	0	0	2
178	1	1	50	2	5	3	8	7	6	7	0	2	1	0	0	0	1
179	1	2	50	2	5	3	9	9	9	7	0	0	1	0	0	0	1
180	1	2	50	1	5	5	5	6	7	4	0	0	0	1	0	0	1
181	1	2	49	4	5	6	8	6	8	6	0	1	1	0	0	0	1
182	1	1	49	2	5	3	6	6	6	6	2	1	3	0	0	0	1
183	1	1	49	2	5	4	6	6	6	6	3	2	5	0	0	0	2
184	1	1	49	2	5	3	6	6	6	6	2	1	3	0	0	0	1
185	1	1	49	2	5	2	5	6	5	2	0	1	0	0	0	0	1
186	1	1	49	2	5	5	6	6	7	5	5	5	5	0	0	0	2
187	1	1	49	2	5	7	7	9	8	8	5	2	3	0	0	0	1
188	1	1	49	2	5	5	9	9	7	5	0	0	0	0	0	0	1
189	1	1	49	1	5	4	7	6	4	2	1	1	2	1	0	0	1
190	1	1	74	2	6	0	0	0	0	0	0	0	0	0	1	1	2
191	1	1	70	2	6	6	7	6	6	6	2	2	1	0	1	1	1
192	1	2	63	2	6	4	6	5	5	5	2	2	2	0	0	1	1
193	1	1	63	1	6	4	8	6	9	7	0	0	0	1	0	1	1
194	1	2	62	2	6	3	3	4	5	6	2	1	3	0	0	1	2
195	1	1	62	1	6	2	3	4	5	6	2	1	6	1	0	1	2
196	1	2	61	2	6	3	7	7	4	5	0	1	0	0	0	1	1
197	1	2	60	2	6	3	7	7	4	5	0	1	0	0	0	1	1
198	1	2	59	2	6	7	8	8	8	6	7	7	6	0	0	1	2
199	1	2	58	2	6	4	4	5	5	3	1	0	0	0	0	1	1
200	1	2	57	3	6	2	2	3	5	5	1	3	3	0	0	1	2
201	1	2	57	2	6	5	7	6	7	6	1	1	4	0	0	1	1
202	1	2	57	1	6	3	7	5	5	7	2	1	3	1	0	1	1
203	1	2	56	2	6	2	5	4	3	5	1	3	3	0	0	1	2
204	1	2	55	3	6	4	5	6	8	5	1	2	3	0	0	1	1
205	1	2	55	2	6	2	4	6	6	4	2	1	2	0	0	1	1
206	1	2	55	2	6	4	2	3	4	8	5	6	2	0	0	1	2
207	1	1	54	4	6	4	7	7	7	7	2	0	2	0	0	1	1
208	1	1	54	3	6	5	6	4	5	5	4	5	4	0	0	1	2
209	1	1	52	3	6	4	5	5	6	5	3	3	3	0	0	1	2
210	1	2	51	2	6	3	5	5	5	4	0	1	1	0	0	1	1
211	1	1	50	3	6	6	7	7	7	6	2	2	3	0	0	1	1
212	1	2	50	2	6	3	5	5	6	5	0	0	1	0	0	1	1
213	1	1	49	3	6	4	7	5	7	7	0	0	1	0	0	1	1
214	1	2	48	4	6	4	8	6	7	6	2	1	2	0	0	1	1
215	1	1	48	2	6	4	3	3	5	5	4	4	4	0	0	1	2
216	1	2	48	2	6	4	6	5	5	5	3	1	5	0	0	1	2
217	1	1	47	3	6	2	8	8	7	3	0	0	0	0	0	1	1
218	1	1	47	3	6	6	7	7	5	7	2	2	2	0	0	1	1
219	1	1	47	2	6	7	4	3	3	3	2	0	3	0	0	1	2
220	1	2	47	1	6	4	4	8	7	5	3	1	3	1	0	1	1
221	1	2	46	3	6	4	7	6	4	6	2	1	2	0	0	1	1
222	1	2	46	2	6	6	8	8	5	5	1	1	1	0	0	1	1
223	1	2	44	1	6	7	8	8	6	5	1	2	4	1	0	1	1
224	1	2	43	1	6	4	3	3	4	5	5	4	4	1	0	1	2
225	1	2	41	2	6	4	5	6	5	4	0	0	2	0	0	1	1
226	1	1	38	2	6	4	8	8	4	3	1	0	3	0	0	1	1
227	1	2	34	1	6	3	4	4	3	4	3	3	6	1	0	1	2
228	1	1	32	2	6	5	6	5	5	4	1	0	3	0	0	1	1
229	1	2	29	3	6	5	5	5	5	7	2	2	5	0	0	1	2
230	1	2	27	1	6	3	6	8	7	8	1	1	1	1	0	1	1
231	1	1	77	2	7	4	8	8	7	6	3	2	2	0	1	1	1
232	1	1	66	2	7	4	7	7	7	7	1	2	3	0	1	1	1
233	1	1	62	4	7	3	6	6	7	5	0	1	0	0	0	1	1
234	1	2	59	4	7	5	7	7	3	4	0	0	1	0	0	1	1
235	1	2	59	3	7	5	7	7	3	4	0	0	1	0	0	1	1
236	1	1	59	3	7	3	8	8	8	6	2	1	2	0	0	1	1
237	1	2	56	3	7	3	7	6	5	5	1	3	4	0	0	1	1
238	1	2	56	1	7	5	5	6	7	4	4	2	4	1	0	1	2
239	1	2	53	4	7	3	4	5	5	4	2	2	2	0	0	1	2
240	1	2	52	2	7	5	7	6	7	4	2	1	1	0	0	1	1
241	1	2	51	3	7	5	5	4	6	6	5	4	5	0	0	1	2
242	1	1	51	2	7	5	5	4	6	7	2	1	4	0	0	1	2
243	1	2	49	3	7	3	4	5	5	5	0	1	0	0	0	1	1
244	1	2	49	1	7	4	4	7	6	7	0	2	1	1	0	1	1
245	1	2	47	3	7	4	8	6	6	5	0	1	1	0	0	1	1
246	1	2	46	3	7	4	8	6	3	5	2	2	3	0	0	1	1
247	1	2	44	2	7	3	6	5	3	6	1	3	1	0	0	1	2
248	1	2	41	2	7	4	3	4	5	7	6	6	5	0	0	1	2
249	1	2	39	3	7	4	6	7	8	7	1	2	5	0	0	1	1
250	1	1	39	1	7	4	3	4	5	3	2	3	2	1	0	1	2
251	1	2	38	2	7	3	6	6	4	5	2	0	3	0	0	1	1
252	1	2	37	3	7	5	7	8	7	4	0	0	1	0	0	1	1
253	1	2	36	2	7	4	8	8	7	6	2	1	3	0	0	1	1
254	1	2	36	2	7	3	7	8	7	6	6	2	5	0	0	1	2
255	1	1	36	1	7	6	9	9	9	7	0	0	0	1	0	1	1
256	1	1	35	4	7	3	6	6	7	6	2	0	3	0	0	1	1
257	1	2	35	3	7	5	6	7	7	6	1	2	3	0	0	1	1
258	1	1	32	4	7	5	9	8	6	3	0	0	0	0	0	1	1
259	2	1	69	2	3	5	7	6	6	6	3	2	3	0	1	0	1
260	2	2	96	3	4	5	8	7	9	5	0	0	0	0	1	0	1
261	2	2	87	3	4	5	6	6	6	4	4	1	1	0	1	0	1
262	2	2	86	3	4	5	6	6	4	5	3	3	2	0	1	0	2
263	2	2	86	3	4	5	6	6	4	5	3	3	2	0	1	0	2
264	2	2	86	3	4	5	6	6	4	5	3	3	2	0	1	0	2
265	2	2	85	2	4	4	7	6	6	5	1	1	3	0	1	0	1
266	2	2	84	3	4	4	7	6	4	3	0	1	1	0	1	0	1
267	2	2	81	3	4	7	5	5	6	6	4	5	2	0	1	0	2
268	2	1	80	2	4	5	6	7	6	5	0	0	2	0	1	0	1
269	2	2	80	3	4	5	7	7	7	4	3	1	2	0	1	0	1
270	2	1	80	2	4	5	6	7	6	5	0	0	2	0	1	0	1
271	2	2	78	3	4	6	9	8	9	7	2	2	5	0	1	0	1
272	2	1	77	2	4	6	8	10	9	7	1	2	4	0	1	0	1
273	2	1	73	2	4	5	7	7	8	7	0	1	2	0	1	0	1
274	2	2	73	3	4	4	7	6	6	6	3	4	5	0	1	0	2
275	2	1	73	2	4	5	7	7	8	7	0	1	2	0	1	0	1
276	2	1	73	2	4	5	7	7	8	7	0	1	2	0	1	0	1
277	2	2	73	3	4	4	7	6	6	6	3	4	5	0	1	0	2
278	2	2	72	3	4	4	4	5	9	5	2	0	0	0	1	0	1
279	2	1	72	2	4	4	7	6	5	5	2	1	1	0	1	0	1
280	2	2	72	2	4	5	7	6	6	2	2	2	2	0	1	0	1
281	2	1	72	3	4	6	7	7	7	6	3	1	4	0	1	0	1
282	2	2	72	3	4	4	4	5	9	5	2	0	0	0	1	0	1
283	2	1	72	2	4	4	7	6	5	5	2	1	1	0	1	0	1
284	2	2	71	2	4	5	7	6	5	4	1	0	2	0	1	0	1
285	2	1	70	2	4	4	4	6	5	5	3	4	6	0	1	0	2
286	2	2	70	2	4	5	6	6	7	5	2	1	6	0	1	0	1
287	2	1	70	2	4	4	4	6	5	5	3	4	6	0	1	0	2
288	2	1	70	2	4	4	4	6	5	5	3	4	6	0	1	0	2
289	2	2	69	2	4	4	6	6	7	5	2	3	2	0	1	0	1
290	2	1	69	2	4	4	7	5	6	6	2	1	2	0	1	0	1
291	2	1	69	2	4	4	7	7	6	5	2	0	2	0	1	0	1
292	2	1	69	3	4	3	6	6	5	3	0	2	1	0	1	0	1
293	2	2	69	2	4	4	6	6	7	5	2	3	2	0	1	0	1
294	2	2	69	2	4	4	6	6	7	5	2	3	2	0	1	0	1
295	2	2	68	3	4	4	4	1	1	2	6	4	4	0	1	0	2
296	2	1	68	2	4	5	7	6	6	6	1	0	1	0	1	0	1
297	2	1	68	2	4	6	7	8	7	7	0	0	1	0	1	0	1
298	2	1	68	2	4	6	8	8	8	7	6	6	7	0	1	0	2
299	2	2	67	2	4	3	5	3	5	5	1	3	2	0	1	0	2
300	2	2	67	2	4	4	6	6	7	6	0	1	1	0	1	0	1
301	2	1	66	2	4	5	7	4	6	5	2	4	4	0	1	0	2
302	2	1	66	2	4	5	7	6	7	5	1	0	1	0	1	0	1
303	2	2	66	2	4	4	5	5	5	6	3	1	3	0	1	0	2
304	2	1	65	1	4	5	7	7	6	4	2	0	3	1	1	0	1
305	2	2	65	2	4	4	5	7	7	6	2	2	3	0	1	0	1
306	2	2	65	2	4	4	5	7	7	6	2	2	3	0	1	0	1
307	2	1	64	3	4	5	7	7	8	6	1	0	1	0	0	0	1
308	2	1	64	3	4	1	7	6	7	6	0	1	1	0	0	0	1
309	2	2	64	3	4	1	7	6	7	6	0	1	1	0	0	0	1
310	2	1	64	3	4	5	7	7	8	6	1	0	1	0	0	0	1
311	2	1	64	3	4	5	7	7	8	6	1	0	1	0	0	0	1
312	2	2	63	2	4	4	7	7	5	6	0	1	1	0	0	0	1
313	2	2	63	2	4	4	7	7	5	6	0	1	1	0	0	0	1
314	2	2	63	2	4	4	7	7	5	6	0	1	1	0	0	0	1
315	2	1	62	2	4	3	4	4	6	5	2	1	1	0	0	0	2
316	2	1	62	2	4	3	8	8	8	5	0	0	1	0	0	0	1
317	2	2	62	2	4	6	9	8	9	7	0	1	3	0	0	0	1
318	2	1	62	2	4	3	4	4	6	5	2	1	1	0	0	0	2
319	2	1	62	2	4	3	4	4	6	5	2	1	1	0	0	0	2
320	2	2	61	2	4	4	7	7	7	5	1	2	2	0	0	0	1
321	2	1	60	2	4	2	5	5	7	7	1	1	2	0	0	0	1
322	2	2	60	2	4	4	4	3	4	6	4	4	4	0	0	0	2
323	2	1	60	2	4	5	6	6	8	6	0	2	3	0	0	0	1
324	2	1	58	2	4	4	7	8	7	6	0	1	1	0	0	0	1
325	2	2	58	4	4	5	9	9	7	4	0	0	0	0	0	0	1
326	2	2	58	2	4	6	6	7	5	6	5	2	5	0	0	0	2
327	2	1	58	2	4	7	8	8	8	6	2	2	3	0	0	0	1
328	2	1	58	2	4	4	7	6	7	6	0	0	0	0	0	0	1
329	2	2	58	2	4	5	5	3	1	6	3	1	4	0	0	0	2
330	2	1	58	2	4	4	7	8	7	6	0	1	1	0	0	0	1
331	2	1	58	2	4	7	8	8	8	6	2	2	3	0	0	0	1
332	2	1	58	2	4	4	7	8	7	6	0	1	1	0	0	0	1
333	2	2	58	4	4	5	9	9	7	4	0	0	0	0	0	0	1
334	2	1	58	2	4	7	8	8	8	6	2	2	3	0	0	0	1
335	2	1	58	2	4	4	7	6	7	6	0	0	0	0	0	0	1
336	2	2	57	1	4	5	8	8	7	4	0	0	2	1	0	0	1
337	2	1	57	2	4	7	8	9	9	5	0	0	2	0	0	0	1
338	2	1	57	2	4	7	8	9	9	5	0	0	2	0	0	0	1
339	2	1	56	2	4	6	5	6	6	5	0	2	2	0	0	0	1
340	2	2	56	2	4	4	7	7	8	4	0	0	0	0	0	0	1
341	2	1	55	2	4	7	8	7	9	8	0	1	1	0	0	0	1
342	2	1	55	2	4	2	1	3	6	7	1	1	2	0	0	0	2
343	2	2	54	2	4	4	7	7	4	5	1	1	1	0	0	0	1
344	2	2	53	2	4	6	7	6	7	5	3	2	3	0	0	0	1
345	2	2	53	4	4	5	8	7	7	6	0	0	0	0	0	0	1
346	2	1	53	2	4	2	5	8	6	7	1	1	2	0	0	0	1
347	2	1	53	2	4	2	5	8	6	7	1	1	2	0	0	0	1
348	2	1	53	2	4	2	5	8	6	7	1	1	2	0	0	0	1
349	2	2	52	4	4	5	7	8	8	5	0	1	1	0	0	0	1
350	2	2	52	2	4	5	6	6	5	5	2	1	4	0	0	0	1
351	2	2	52	2	4	5	6	6	5	5	2	1	4	0	0	0	1
352	2	2	52	4	4	5	7	8	8	5	0	1	1	0	0	0	1
353	2	2	52	2	4	5	6	6	5	5	2	1	4	0	0	0	1
354	2	2	51	4	4	5	8	8	8	6	1	3	0	0	0	0	1
355	2	1	51	2	4	5	9	9	9	8	0	0	2	0	0	0	1
356	2	2	51	4	4	5	8	8	8	6	1	3	0	0	0	0	1
357	2	1	51	2	4	5	9	9	9	8	0	0	2	0	0	0	1
358	2	2	51	4	4	5	8	8	8	6	1	3	0	0	0	0	1
359	2	1	51	2	4	5	9	9	9	8	0	0	2	0	0	0	1
360	2	1	49	2	4	5	7	7	6	5	1	2	2	0	0	0	1
361	2	1	49	2	4	5	7	8	9	5	0	0	0	0	0	0	1
362	2	2	48	2	4	4	7	7	7	4	0	0	1	0	0	0	1
363	2	1	48	2	4	4	6	5	7	7	1	3	4	0	0	0	2
364	2	1	48	1	4	5	6	6	8	8	1	1	3	1	0	0	1
365	2	2	47	2	4	4	7	7	7	5	1	0	2	0	0	0	1
366	2	2	46	2	4	5	8	8	8	6	0	0	2	0	0	0	1
367	2	1	46	2	4	5	8	8	8	6	0	0	2	0	0	0	1
368	2	2	46	2	4	3	9	8	6	5	0	1	0	0	0	0	1
369	2	1	45	2	4	6	6	7	7	8	4	3	2	0	0	0	1
370	2	1	45	2	4	6	6	7	7	8	4	3	2	0	0	0	1
371	2	2	42	2	4	5	8	7	8	6	0	0	1	0	0	0	1
372	2	2	42	2	4	5	8	7	5	5	0	1	3	0	0	0	1
373	2	2	42	2	4	5	8	7	8	6	0	0	1	0	0	0	1
374	2	1	36	2	4	5	7	7	7	6	2	2	4	0	0	0	1
375	2	1	36	2	4	5	7	7	7	6	2	2	4	0	0	0	1
376	2	1	36	2	4	5	7	7	7	6	2	2	4	0	0	0	1
377	2	2	87	3	5	5	6	6	6	4	4	1	1	0	1	0	1
378	2	1	81	2	5	5	7	7	6	3	3	1	1	0	1	0	1
379	2	2	77	2	5	4	7	7	7	5	0	1	3	0	1	0	1
380	2	1	74	2	5	6	7	8	7	7	0	0	1	0	1	0	1
381	2	1	74	2	5	5	7	7	8	7	0	1	2	0	1	0	1
382	2	2	73	3	5	4	7	6	6	6	3	4	5	0	1	0	2
383	2	2	72	2	5	4	7	3	5	6	1	1	3	0	1	0	1
384	2	1	72	2	5	5	6	6	5	7	5	2	3	0	1	0	2
385	2	1	72	2	5	4	7	6	5	4	2	1	1	0	1	0	1
386	2	2	72	2	5	5	6	6	7	5	2	3	6	0	1	0	2
387	2	2	68	2	5	2	6	4	8	8	0	0	2	0	1	0	1
388	2	2	68	2	5	2	6	4	8	8	0	0	2	0	1	0	1
389	2	1	68	2	5	5	7	7	6	5	0	0	0	0	1	0	1
390	2	1	68	2	5	5	7	7	6	5	0	0	0	0	1	0	1
391	2	1	67	2	5	4	8	7	7	7	0	0	0	0	1	0	1
392	2	1	67	2	5	4	8	7	7	7	0	0	0	0	1	0	1
393	2	1	67	2	5	4	8	7	7	7	0	0	0	0	1	0	1
394	2	2	66	2	5	3	3	5	6	6	2	0	4	0	1	0	2
395	2	2	66	2	5	4	5	7	7	8	7	4	7	0	1	0	2
396	2	1	66	2	5	5	7	2	6	5	2	4	4	0	1	0	2
397	2	2	66	2	5	5	7	7	6	7	4	2	2	0	1	0	1
398	2	2	66	3	5	5	4	5	5	5	5	4	6	0	1	0	2
399	2	2	65	2	5	4	5	7	7	6	2	2	3	0	1	0	1
400	2	1	65	2	5	4	5	7	7	6	3	4	5	0	1	0	2
401	2	1	64	2	5	5	4	8	8	7	1	0	0	0	0	0	1
402	2	1	63	1	5	4	6	6	7	5	1	1	2	1	0	0	1
403	2	1	62	2	5	6	8	7	7	4	1	1	1	0	0	0	1
404	2	1	62	2	5	5	7	5	6	6	4	0	2	0	0	0	1
405	2	2	60	2	5	3	3	5	6	6	2	0	2	0	0	0	2
406	2	2	60	2	5	3	3	5	6	6	2	0	4	0	0	0	2
407	2	1	60	2	5	4	5	5	6	6	4	2	3	0	0	0	2
408	2	1	59	2	5	5	8	6	5	6	0	1	2	0	0	0	1
409	2	2	58	2	5	5	7	6	5	5	2	2	3	0	0	0	1
410	2	1	58	2	5	7	8	8	8	6	2	2	3	0	0	0	1
411	2	1	58	2	5	4	8	7	7	4	1	1	3	0	0	0	1
412	2	1	58	2	5	0	0	0	0	0	0	0	0	0	0	0	2
413	2	1	57	4	5	5	5	6	7	5	0	1	4	0	0	0	1
414	2	2	56	4	5	4	7	7	6	3	0	0	1	0	0	0	1
415	2	2	56	4	5	4	7	7	6	3	0	0	1	0	0	0	1
416	2	2	53	3	5	3	7	6	6	6	1	2	2	0	0	0	1
417	2	2	53	3	5	5	8	8	8	7	0	0	0	0	0	0	1
418	2	1	53	2	5	2	5	7	6	7	1	1	2	0	0	0	1
419	2	2	53	2	5	2	4	4	4	5	1	0	2	0	0	0	2
420	2	1	52	1	5	3	5	6	7	6	1	0	2	1	0	0	1
421	2	1	52	2	5	5	6	6	5	5	2	1	4	0	0	0	1
422	2	2	50	2	5	7	8	6	7	4	8	6	9	0	0	0	2
423	2	1	48	2	5	5	7	7	6	5	1	2	2	0	0	0	1
424	2	2	47	2	5	5	4	4	6	4	2	2	5	0	0	0	2
425	2	2	40	4	5	4	8	7	8	5	0	1	1	0	0	0	1
426	2	2	39	3	5	4	7	6	7	5	1	0	2	0	0	0	1
427	2	2	37	2	5	5	4	4	3	4	1	0	0	0	0	0	1
428	2	2	36	2	5	6	5	5	6	5	6	6	3	0	0	0	2
429	2	1	34	1	5	2	6	7	7	6	1	1	0	1	0	0	1
430	2	1	34	1	5	2	6	7	7	6	1	1	0	1	0	0	1
431	2	2	30	2	5	4	7	7	7	6	4	2	5	0	0	0	2
432	2	1	24	1	5	6	8	8	8	6	0	1	0	1	0	0	1
433	2	2	58	4	6	4	7	7	6	5	4	2	4	0	0	1	2
434	2	2	58	2	6	4	7	5	5	4	1	1	1	0	0	1	1
435	2	1	58	2	6	4	7	6	7	6	0	0	0	0	0	1	1
436	2	1	57	2	6	4	7	6	6	5	1	1	3	0	0	1	1
437	2	1	56	2	6	5	8	7	8	8	3	1	4	0	0	1	1
438	2	2	54	2	6	3	7	7	8	7	1	0	2	0	0	1	1
439	2	2	54	2	6	3	6	6	6	6	2	0	1	0	0	1	1
440	2	2	54	2	6	3	6	6	6	6	2	0	1	0	0	1	1
441	2	2	54	2	6	3	7	7	8	7	1	0	2	0	0	1	1
442	2	1	54	2	6	4	8	7	8	6	1	0	1	0	0	1	1
443	2	2	54	2	6	5	8	8	5	4	1	3	1	0	0	1	1
444	2	2	53	2	6	5	8	5	7	5	1	1	1	0	0	1	1
445	2	2	52	2	6	3	9	8	6	5	0	1	0	0	0	1	1
446	2	2	52	2	6	7	7	6	6	5	1	0	2	0	0	1	1
447	2	2	51	4	6	3	7	6	7	5	1	0	1	0	0	1	1
448	2	2	51	2	6	2	7	5	6	6	0	2	2	0	0	1	1
449	2	2	51	2	6	4	5	4	5	4	2	2	5	0	0	1	2
450	2	2	49	1	6	4	5	6	6	4	0	0	3	1	0	1	1
451	2	1	48	2	6	1	2	2	5	5	1	2	2	0	0	1	2
452	2	2	48	2	6	4	7	7	7	4	0	0	1	0	0	1	1
453	2	1	47	2	6	4	7	6	6	5	1	1	3	0	0	1	1
454	2	2	46	2	6	4	6	7	6	5	0	0	1	0	0	1	1
455	2	2	46	4	6	4	7	6	4	4	0	1	3	0	0	1	1
456	2	2	46	2	6	5	8	8	8	6	0	0	2	0	0	1	1
457	2	1	45	2	6	6	6	7	7	8	4	3	2	0	0	1	1
458	2	1	44	2	6	5	7	7	7	5	0	0	2	0	0	1	1
459	2	1	44	1	6	4	5	4	3	3	0	0	2	1	0	1	1
460	2	1	44	2	6	5	7	7	7	5	0	0	2	0	0	1	1
461	2	1	44	2	6	5	8	8	8	6	0	0	1	0	0	1	1
462	2	2	44	4	6	3	7	8	7	7	2	2	4	0	0	1	1
463	2	2	44	2	6	5	7	8	6	5	3	4	5	0	0	1	2
464	2	2	43	2	6	6	5	5	6	6	8	6	5	0	0	1	2
465	2	2	43	4	6	3	2	4	4	7	8	7	5	0	0	1	2
466	2	2	43	2	6	4	9	8	9	7	0	0	1	0	0	1	1
467	2	2	43	2	6	1	3	3	5	5	4	4	4	0	0	1	2
468	2	2	43	2	6	3	8	8	8	5	0	0	1	0	0	1	1
469	2	2	40	2	6	4	6	6	4	4	2	1	3	0	0	1	1
470	2	2	39	4	6	2	4	1	3	4	8	7	5	0	0	1	2
471	2	2	39	4	6	2	4	1	3	4	8	7	5	0	0	1	2
472	2	2	37	1	6	5	6	7	7	6	0	0	0	1	0	1	1
473	2	2	35	2	6	3	7	7	7	7	1	1	1	0	0	1	1
474	2	2	35	2	6	3	7	7	7	7	1	1	1	0	0	1	1
475	2	2	34	1	6	5	7	5	7	5	2	1	4	1	0	1	1
476	2	1	33	1	6	5	9	7	8	7	0	1	1	1	0	1	1
477	2	1	33	1	6	5	9	7	8	7	0	1	1	1	0	1	1
478	2	2	32	2	6	4	7	7	6	5	1	1	2	0	0	1	1
479	2	2	32	2	6	4	7	7	6	5	1	1	2	0	0	1	1
480	2	2	31	1	6	5	7	6	2	0	0	3	0	1	0	1	1
481	2	1	31	2	6	4	6	5	3	4	1	1	1	0	0	1	1
482	2	2	30	1	6	2	4	5	5	6	3	2	2	1	0	1	2
483	2	2	30	2	6	4	7	7	6	4	1	1	1	0	0	1	1
484	2	2	24	1	6	6	8	8	6	6	2	0	3	1	0	1	1
485	2	2	23	1	6	3	4	6	6	4	1	1	2	1	0	1	1
486	2	2	20	1	6	5	7	7	8	5	3	2	3	1	0	1	1
487	2	1	72	2	7	5	9	7	7	6	0	1	0	0	1	1	1
488	2	1	72	2	7	3	6	6	5	3	0	0	0	0	1	1	1
489	2	1	65	2	7	4	7	7	5	5	3	1	1	0	1	1	1
490	2	2	63	2	7	5	8	8	8	6	1	1	1	0	0	1	1
491	2	2	62	2	7	3	6	4	3	6	4	4	3	0	0	1	2
492	2	2	59	3	7	3	7	6	5	5	0	0	2	0	0	1	1
493	2	2	57	1	7	3	5	6	7	4	2	1	2	1	0	1	1
494	2	1	57	2	7	4	7	8	8	5	0	1	0	0	0	1	1
495	2	1	55	2	7	4	7	4	6	6	0	0	0	0	0	1	1
496	2	1	53	1	7	5	7	7	7	6	1	0	2	1	0	1	1
497	2	2	50	1	7	6	7	7	6	0	0	0	0	1	0	1	1
498	2	2	49	2	7	6	4	2	4	2	7	7	5	0	0	1	2
499	2	1	48	4	7	6	8	7	7	6	3	3	4	0	0	1	1
500	2	1	47	2	7	6	6	6	6	5	1	1	5	0	0	1	1
501	2	1	44	2	7	4	7	7	8	5	4	2	3	0	0	1	1
502	2	2	41	2	7	4	6	6	6	5	0	0	2	0	0	1	1
503	2	2	40	4	7	3	6	6	7	7	1	0	1	0	0	1	1
504	2	2	39	1	7	5	7	6	5	6	0	1	2	1	0	1	1
505	2	2	39	2	7	4	7	6	7	6	1	0	2	0	0	1	1
506	2	2	39	1	7	5	7	6	5	6	0	1	2	1	0	1	1
507	2	2	39	2	7	4	7	6	7	6	1	0	2	0	0	1	1
508	2	2	35	2	7	2	8	8	2	1	0	0	0	0	0	1	1
509	2	2	35	2	7	2	6	7	6	7	1	0	1	0	0	1	1
510	2	2	35	2	7	2	6	7	6	7	1	0	1	0	0	1	1
511	2	2	34	2	7	4	7	8	5	5	0	1	1	0	0	1	1
512	2	2	33	2	7	3	5	6	6	5	0	0	1	0	0	1	1
513	2	2	31	1	7	4	6	6	4	4	1	0	3	1	0	1	1
514	2	2	31	1	7	4	8	8	6	5	0	0	1	1	0	1	1
515	2	1	28	1	7	5	7	6	7	4	0	1	1	1	0	1	1
